# Supplementary material for: C2CD4B Evokes Oxidative Stress and Vascular Dysfunction via a PI3K/Akt/PKCα–Signaling Pathway
Source: Antioxidants (Basel). 2024 Jan 14;13(1):101. doi: 10.3390/antiox13010101 (PMC10812653; doi:10.3390/antiox13010101)
Supplement: Supplementary file 1 [file antioxidants-13-00101-s001.zip]

Archive with 1 entries (1 files):
- antioxidants-2771827-supplementary.pdf
